# Supplementary material for: The enterovirus genome can be translated in an IRES-independent manner that requires the initiation factors eIF2A/eIF2D
Source: PLoS Biol. 2023 Jan 23;21(1):e3001693. doi: 10.1371/journal.pbio.3001693 (PMC9894558; doi:10.1371/journal.pbio.3001693)
Supplement: S1 Data — (XLSX) [file pbio.3001693.s002.xlsx]

## Sheet: Fig 2C
	① x ③	② x ③
	1530	6200
	1100	5400
	1640	9700
AVERAGE	1423.33	7100
SEM	164.756	1320.35

## Sheet: Fig 3B
	① x ③	① x ④	② x ③	② x ④
	1400	1200	0	0
	1000	1400	0	0
	1600	1800	0	0
AVERAGE	1333.33	1466.67	0	0
SEM	176.383	176.383	0	0

## Sheet: Fig 4B
	① x ③	① x ④	② x ③
	280	640	0
	720	170	0
	310	200	0
AVERAGE	436.667	336.667	0
SEM	141.931	151.914	0

## Sheet: Fig 5A
	0	2	3	4	6	8
EV-A71 C2+GuHCl	18	127	116	263	260	239
		151	279	265	260	240
AVERAGE		139	197.5	264	260	239.5
SEM		12	81.5	1	0	0.5
	0	2	3	4	6	8
Δ IRES	18	20	12	15	12	18
		15	14	15	14	10
AVERAGE		17.5	13	15	13	14
SEM		2.5	1	0	1	4

## Sheet: Fig 5C
	① x ③	① x ④	② x ③
	8000	4400	0
	5600	4800	0
	11000	10000	0
AVERAGE	8200	6400	0
SEM	1562.05	1803.7	0

## Sheet: Fig 6A
	0	2	3	4	6	8
WT	8	660	18294	93618	125161	104767
		596	37303	86492	132762	111634
AVERAGE		628	27798.5	90055	128962	108200
SEM		32	9504.5	3563	3800.5	3433.5
	0	2	3	4	6	8
WT + GuHCl	6	112	148	143	128	99
		133	143	114	89	86
AVERAGE		122.5	145.5	128.5	108.5	92.5
SEM		10.5	2.5	14.5	19.5	6.5
	0	2		4	6	8
Δ IRES	8	7		5	8	6
		5		5	5	7
AVERAGE		6		5	6.5	6.5
SEM		1		0	1.5	0.5

## Sheet: Fig 6B
	0	2	3	4	6	8
WT	15	217	13543	111313	172062	126553
	15	211	12279	103914	158268	142168
AVERAGE	15	214	12911	107614	165165	134360
SEM	0	3	632	3699.5	6897	7807.5
	0	2	3	4	6	8
WT + GuHCl	7	71	101	122	105	89
	7	89	103	126	101	89
AVERAGE	7	80	102	124	103	89
SEM	0	9	1	2	2	0
	0	2	3	4	6	8
Δ SLII-3	8	8	6	7	5	9

## Sheet: Fig 6C
10-2	466197
10-3	42752
10-4	3302
10-5	342
10-6	49
10-7	14
10-8	11
10-9	9
10-10	11
10-11	10
10-12	11

## Sheet: Fig 9B
	①	②			② (%)
	8500	550			7.30088
	6700	970			12.8761
	7400	320			4.24779
AVERAGE	7533.33			AVERAGE	8.14159
%	100			SEM	2.526
	①	③	④	⑤			③ (%)	④ (%)	⑤ (%)
	4300	10500	8600	870			140	114.667	11.6
	7500	11300	7100	750			150.667	94.6667	10
	10700	11500	6600	460			153.333	88	6.13333
AVERAGE	7500					AVERAGE	148	99.1111	9.24444
%	100					SEM	4.0734	8.01234	1.62268

## Sheet: Fig 10B
	①	②	③	⑤	⑥	⑦			② (%)	③ (%)	⑤ (%)	⑥ (%)	⑦ (%)
	880	6	500	700	100	220			0.927835	77.3196	108.247	15.4639	34.0206
	600	2	800	230	320	260			0.309278	123.711	35.567	49.4845	40.2062
	460	4	320	720	120	200			0.618557	49.4845	111.34	18.5567	30.9278
AVERAGE	646.667							AVERAGE	0.618557	83.5052	85.0515	27.8351	35.0515
%	100							SEM	0.178562	21.6495	24.7584	10.8615	2.72758
	①	④							④ (%)
	6200	3200							48.4848
	6400	6800							103.03
	7200	4800							72.7273
AVERAGE	6600							AVERAGE	74.7475
%	100							SEM	15.7783

[truncated: 11 more sheets: Fig 10C, Fig 10D, Fig 11A, Fig 11B, Fig 11E, Fig 11F, Fig 12A, Fig 12B, Fig 12C, Fig 12D, Fig 13ABCD]
